# Supplementary material for: PARP14 Contributes to the Development of the Tumor-Associated Macrophage Phenotype
Source: Int J Mol Sci. 2024 Mar 22;25(7):3601. doi: 10.3390/ijms25073601 (PMC11011797; doi:10.3390/ijms25073601)
Supplement: Supplementary file 1 [file ijms-25-03601-s001.zip]

Archive with 3 entries (3 files):
- Supplementary Figure S1.jpg
- Supplementary Figure S2.jpg
- Supplementary Tables.pdf
